# Supplementary material for: Javanese Homo erectus on the move in SE Asia circa 1.8 Ma
Source: Sci Rep. 2022 Nov 8;12:19012. doi: 10.1038/s41598-022-23206-9 (PMC9643487; doi:10.1038/s41598-022-23206-9)
Supplement: Supplementary file 2 — Supplementary Legends. [file 41598_2022_23206_MOESM2_ESM.txt]

Movie 1: Shortest twenty mechanistic paths reaching Sangiran for the eastern route scenario.

Movie 2: Shortest twenty mechanistic paths reaching Sangiran for the central route scenario.

Movie 3: Shortest twenty mechanistic paths reaching Sangiran for the western route scenario.
